# Supplementary material for: The Immunomodulatory Activity of High Doses of Vitamin D in Critical Care Patients with Severe SARS-CoV-2 Pneumonia—A Randomized Controlled Trial
Source: Nutrients. 2025 Jan 31;17(3):540. doi: 10.3390/nu17030540 (PMC11820001; doi:10.3390/nu17030540)
Supplement: Supplementary file 1 [file nutrients-17-00540-s001.zip]

Archive with 1 entries (1 files):
- nutrients-3434469-supplementary.pdf
